# Supplementary material for: Lung carcinogenicity of inhaled multi-walled carbon nanotube in rats
Source: Part Fibre Toxicol. 2016 Oct 13;13:53. doi: 10.1186/s12989-016-0164-2 (PMC5064785; doi:10.1186/s12989-016-0164-2)
Supplement: Supplementary file 2 — Number of Rats Examined for Lung Histopathology, BALF and Lung Burden. (XLSX 13 kb) [file 12989_2016_164_MOESM2_ESM.xlsx]

## Sheet: sup 
Table S1. Number of Rats Examined for Lung Histopathology, BALF and Lung Burden
					Male												Female
Group (mg/m3)					0			0.02			0.2			2			0			0.02			0.2			2
	Histopathology				50			50			50			50			50			50			50			50
	BALF				5			5			5			5			5			5			5			5
	Lung Burden		Terminal		0			10			10			10			0			10			10			10
			Dead and Moribund		0			7			7			6			0			12			8			11
